# Supplementary material for: Systemic Absorption of Catechins after Intraruminal or Intraduodenal Application of a Green Tea Extract in Cows
Source: PLoS One. 2016 Jul 18;11(7):e0159428. doi: 10.1371/journal.pone.0159428 (PMC4948893; doi:10.1371/journal.pone.0159428)
Supplement: S1 Appendix — (XLS) [file pone.0159428.s001.xls]

## Sheet: Tabelle1
Cow	Dose	Time	C	EC	ECG	EGC	EGCG	GC	TotalC
17863	0	0	0	0	0	0	0	0	0
17863	0	30	0	0	0	0	0	0	0
17863	0	60	0	0	0	0	0	0	0
17863	0	90	0	0	0	0	0	0	0
17863	0	120	0	0	0	0	0	0	0
17863	0	150	0	0	0	0	0	0	0
17863	0	180	0	0	0	0	0	0	0
17863	0	240	0	0	0	0	0	0	0
17863	0	360	0	0	0	0	0	0	0
17863	0	480	0	0	0	0	0	0	0
17863	0	720	0	0	0	0	0	0	0
17863	0	1440	0	0	0	0	0	0	0
17863	0	2160	0	0	0	0	0	0	0
17863	10	0	0	0	0	0	0	0	0
17863	10	30	0	0	0	42.15	0	0	42.15
17863	10	60	0	0	0	0	0	0	0
17863	10	90	0	0	0	40.41	0	0	40.41
17863	10	120	10.66	0	0	111.13	0	0	121.79
17863	10	150	6.26	0	51.59	37.28	0	0	95.13
17863	10	180	4.36	0	19.41	0	0	0	23.77
17863	10	240	8.36	262.46	0	0	0	0	270.82
17863	10	360	8.85	145.81	0	0	0	0	154.66
17863	10	480	5.68	0	19.03	0	0	0	24.71
17863	10	720	0	0	0	0	0	0	0
17863	10	1440	0	0	0	0	0	0	0
17863	10	2160	0	0	0	0	0	0	0
17863	20	0	0	0	0	0	0	0	0
17863	20	30	23.47	0	0	0	0	0	23.47
17863	20	60	32.93	0	0	3.48	0	0	36.41
17863	20	90	14.41	0	0	112.18	0	0	126.59
17863	20	120	4.53	0	0	85.7	0	0	90.23
17863	20	150	96.33	503.04	0	98.24	1.16	0	698.77
17863	20	180	68.34	54.68	0	3.83	0	0	126.85
17863	20	240	102.92	0	0	0	0	0	102.92
17863	20	360	78.63	0	0	0	0	0	78.63
17863	20	480	72.87	0	0	0	0	0	72.87
17863	20	720	72.04	0	0	0	0	0	72.04
17863	20	1440	67.1	0	0	0	0	0	67.1
17863	20	2160	44.46	0	0	0	0	0	44.46
17863	30	0	0	0	0	0	0	0	0
17863	30	30	0	17.371	31.041	0	43.438	0	91.85
17863	30	60	2.301	28.455	35.764	48.391	67.096	10.016	192.023
17863	30	90	4.344	23.492	62.081	37.742	99.028	10.352	237.039
17863	30	120	5.284	82.222	96.271	149.401	144.793	91.449	569.42
17863	30	150	4.571	67.333	90.872	145.486	125.789	69.477	503.528
17863	30	180	0	66.34	57.807	68.75	93.469	50.475	336.841
17863	30	240	4.246	73.785	40.938	38.838	90.625	15.063	263.495
17863	30	360	5.462	16.064	56.683	9.944	53.909	0	142.062
17863	30	480	6.856	0	34.19	3.179	41.369	8.294	93.888
17863	30	720	3.161	0	6.995	0	0	0	10.156
17863	30	1440	0	0	0	0	0	0	0
17863	30	2160	0	0	0	0	0	0	0
17916	0	0	0	0	0	0	0	0	0
17916	0	30	0	0	0	0	0	0	0
17916	0	60	0	0	0	0	0	0	0
17916	0	90	0	0	0	0	0	0	0
17916	0	120	0	0	0	0	0	0	0
17916	0	150	0	0	0	0	0	0	0
17916	0	180	0	0	0	0	0	0	0
17916	0	240	0	0	0	0	0	0	0
17916	0	360	0	0	0	0	0	0	0
17916	0	480	0	0	0	0	0	0	0
17916	0	720	0	0	0	0	0	0	0
17916	0	1440	0	0	0	0	0	0	0
17916	0	2160	0	0	0	0	0	0	0
17916	10	0	0	0	0	0	0	0	0
17916	10	30	0	0	0	8.21	0	0	8.21
17916	10	60	0	49.13	0	91.3	2.95	44.54	187.92
17916	10	90	0	74.94	0	55.12	6.14	41.57	177.77
17916	10	120	0	55.42	0	31.48	9.89	40.58	137.37
17916	10	150	0	34.58	0	3.38	0	30.88	68.84
17916	10	180	0	33.91	0	5.14	0	28.7	67.75
17916	10	240	0	30.11	0	0	0	28.9	59.01
17916	10	360	0	35.73	0	0	0	30.88	66.61
17916	10	480	0	29.45	0	0	0	31.87	61.32
17916	10	720	0	29.77	0	0	0	30.68	60.45
17916	10	1440	0	36.88	0	0	0	27.51	64.39
17916	10	2160	0	39.54	0	0	0	27.51	67.05
17916	20	0	0	0	0	0	0	0	0
17916	20	30	0	0	0	0	0	0	0
17916	20	60	3.53	22	9.49	3.6	2.2	10.02	50.84
17916	20	90	6.52	95.13	17.57	70.16	10.99	10.35	210.72
17916	20	120	14.05	131.03	26.99	95.22	16.42	91.45	375.16
17916	20	150	3.34	54.1	81.88	46.2	44.21	69.48	299.21
17916	20	180	0	26.97	107.29	14.41	43.7	50.48	242.85
17916	20	240	0	0	65.9	0	0	15.06	80.96
17916	20	360	0	0	47.46	0	0	0	47.46
17916	20	480	0	0	21.86	0	0	8.29	30.15
17916	20	720	0	0	19.21	0	0	0	19.21
17916	20	1440	0	0	0	0	0	0	0
17916	20	2160	0	0	0	0	0	0	0
17916	30	0	0	0	0	0	0	0	0
17916	30	30	0	0	0	21.3	0	0	21.3
17916	30	60	0	30.27	0	38.21	11	0	79.48
17916	30	90	0	153.03	0	141.41	33.74	23.75	351.93
17916	30	120	0	118.29	0	139.22	28.18	24.74	310.43
17916	30	150	0	22	0	22.55	8.33	18.8	71.68
17916	30	180	0	45.99	0	46.2	28.18	18.8	139.17
17916	30	240	0	0	0	0	0	0	0
17916	30	360	0	0	0	0	0	0	0
17916	30	480	0	0	0	0	0	0	0
17916	30	720	0	0	0	0	0	0	0
17916	30	1440	0	0	0	0	0	0	0
17916	30	2160	0	0	0	0	0	0	0
17893	0	0	0	0	0	0	0	0	0
17893	0	30	0	0	0	0	0	0	0
17893	0	60	0	0	0	0	0	0	0
17893	0	90	0	0	0	0	0	0	0
17893	0	120	0	0	0	0	0	23.56	23.56
17893	0	150	0	0	0	0	0	0	0
17893	0	180	0	0	0	0	0	9.11	9.11
17893	0	240	0	0	0	0	0	4.55	4.55
17893	0	360	0	0	0	0	0	0	0
17893	0	480	0	0	0	0	0	0	0
17893	0	720	0	0	0	0	0	0	0
17893	0	1440	0	0	0	0	0	0	0
17893	0	2160	0	0	0	0	0	0	0
17893	10	0	0	0	0	0	0	0	0
17893	10	30	0	18.08	0	16.6	6.59	2.06	43.33
17893	10	60	0	21.23	0	16.91	10.34	2.45	50.93
17893	10	90	0	60.76	0	24.74	5.04	3.76	94.3
17893	10	120	0	60.27	0	25.68	19.26	5.46	110.67
17893	10	150	0	21.39	0	21.14	0	2.34	44.87
17893	10	180	0	0	0	14.86	0	1.62	16.48
17893	10	240	0	0	0	4.42	0	1.46	5.88
17893	10	360	0	0	0	3.6	0	0.8	4.4
17893	10	480	0	0	0	0	0	0.27	0.27
17893	10	720	0	0	0	0	0	0.72	0.72
17893	10	1440	0	0	0	4.75	0	0.9	5.65
17893	10	2160	0	0	0	5.42	0	0.66	6.08
17893	20	0	0	0	0	0	0	0	0
17893	20	30	0	0	0	0	0	0	0
17893	20	60	0	0	0	20.36	0	8.69	29.05
17893	20	90	0	47.31	0	38.99	0	10.43	96.73
17893	20	120	0	61.87	0	33.98	0	10.11	105.96
17893	20	150	0	40.86	0	30.54	6.59	15.04	93.03
17893	20	180	0	0	0	20.2	1.43	19.42	41.05
17893	20	240	0	0	0	0	25.6	0	25.6
17893	20	360	0	0	0	0	10.47	0	10.47
17893	20	480	0	0	0	0	0	0	0
17893	20	720	0	0	0	0	0	0	0
17893	20	1440	0	0	0	0	0	0	0
17893	20	2160	0	0	0	0	0	0	0
17893	30	0	0	0	0	0	0	0	0
17893	30	30	0	0	0	0	1.1	0	1.1
17893	30	60	0	0	0	31.01	11.18	18.8	60.99
17893	30	90	0	86.03	0	55.12	22.82	19.6	183.57
17893	30	120	0	107.7	0	74.86	35.75	21.58	239.89
17893	30	150	0	88.01	0	50.9	46.35	22.96	208.22
17893	30	180	0	8.768	0	32.1	48.54	20.19	109.598
17893	30	240	0	4.798	0	0	37.17	0	41.968
17893	30	360	0	0	0	0	27.21	0	27.21
17893	30	480	0	0	0	0	12.48	0	12.48
17893	30	720	0	0	0	0	12.86	0	12.86
17893	30	1440	0	0	0	0	11.18	0	11.18
17893	30	2160	0	0	0	0	9.37	0	9.37
17894	0	0	0	0	0	0	0	0	0
17894	0	30	0	0	0	0	0	0	0
17894	0	60	0	0	0	0	0	0	0
17894	0	90	0	0	0	0	0	0	0
17894	0	120	0	0	0	0	0	0	0
17894	0	150	0	0	0	0	0	0	0
17894	0	180	0	0	0	0	0	0	0
17894	0	240	0	0	0	0	0	0	0
17894	0	360	0	0	0	0	0	0	0
17894	0	480	0	0	0	0	0	0	0
17894	0	720	0	0	0	0	0	0	0
17894	0	1440	0	0	0	0	0	0	0
17894	0	2160	0	0	0	0	0	0	0
17894	10	0	0	0	0	0	0	0	0
17894	10	30	0	0	0	0	0	0	0
17894	10	60	0	0	0	0	0	0	0
17894	10	90	0	11.42	0	0	9.23	0	20.65
17894	10	120	0	52.61	0	25.68	33.22	0	111.51
17894	10	150	0	14.11	0	6.59	20.04	0	40.74
17894	10	180	0	10.704	0	6.42	11.053	0	28.177
17894	10	240	0	0	0	6.03	0	0	6.03
17894	10	360	0	0	0	0	0	0	0
17894	10	480	0	0	0	0	0	0	0
17894	10	720	0	0	0	0	0	0	0
17894	10	1440	0	0	0	0	0	0	0
17894	10	2160	0	0	0	0	0	0	0
17894	20	0	0	0	0	0	0	0	0
17894	20	30	0	57.41	0	39.46	66.06	0	162.93
17894	20	60	0	125.24	0	76.89	53.65	0	255.78
17894	20	90	0	112.33	0	64.21	110.66	0	287.2
17894	20	120	0	100.75	0	37.9	70.84	0	209.49
17894	20	150	0	13.14	0	14.36	43.44	0	70.94
17894	20	180	0	12.474	0	12.06	62.054	0	86.588
17894	20	240	0	0	0	7.85	38.137	0	45.987
17894	20	360	0	0	0	7.92	0	0	7.92
17894	20	480	0	0	0	4.62	0	0	4.62
17894	20	720	0	0	0	3.633	0	0	3.633
17894	20	1440	0	0	0	4.23	0	0	4.23
17894	20	2160	0	0	0	0	0	0	0
17894	30	0	0	0	0	0	0	0	0
17894	30	30	0	60.55	0	0	504.19	0	564.74
17894	30	60	0	157	0	0	555.9	0	712.9
17894	30	90	0	87.19	0	0	306.39	0	393.58
17894	30	120	0	104.06	0	0	324.49	0	428.55
17894	30	150	0	67.83	0	0	208.14	0	275.97
17894	30	180	0	49.962	0	0	236.581	0	286.543
17894	30	240	0	15.832	0	0	231.41	0	247.242
17894	30	360	0	3.292	0	0	63.217	0	66.509
17894	30	480	0	0	0	0	28.829	0	28.829
17894	30	720	0	0	0	0	24.046	0	24.046
17894	30	1440	0	0	0	0	0	0	0
17894	30	2160	0	0	0	0	0	0	0
17936	0	0	0	0	0	0	0	0	0
17936	0	30	0	0	0	0	0	0	0
17936	0	60	0	0	0	0	0	0	0
17936	0	90	0	0	0	0	0	0	0
17936	0	120	0	0	0	0	0	0	0
17936	0	150	0	0	0	0	0	0	0
17936	0	180	0	0	0	0	0	0	0
17936	0	240	0	0	0	0	0	0	0
17936	0	360	0	0	0	0	0	0	0
17936	0	480	0	0	0	0	0	0	0
17936	0	720	0	0	0	0	0	0	0
17936	0	1440	0	0	0	0	0	0	0
17936	0	2160	0	0	0	0	0	0	0
17936	10	0	0	0	0	0	0	0	0
17936	10	30	0	0	0	0	0	0	0
17936	10	60	0	12.74	0	15.5	11.51	0	39.75
17936	10	90	0	32.92	0	18.48	18.36	0	69.76
17936	10	120	0	25.64	0	8.61	16.16	0	50.41
17936	10	150	0	11.08	0	6.26	9.7	0	27.04
17936	10	180	0	0	0	0	0	0	0
17936	10	240	0	0	0	0	0	0	0
17936	10	360	0	0	0	0	0	0	0
17936	10	480	0	0	0	0	0	0	0
17936	10	720	0	0	0	0	0	0	0
17936	10	1440	0	0	0	0	0	0	0
17936	10	2160	0	0	0	0	0	0	0
17936	20	0	0	0	0	0	0	0	0
17936	20	30	0	8.07	0	31.48	38.78	0	78.33
17936	20	60	0	21.01	0	40.09	42.02	0	103.12
17936	20	90	0	67.66	0	41.97	45.89	0	155.52
17936	20	120	0	72.79	0	45.1	47.7	0	165.59
17936	20	150	0	56.41	0	31.16	31.8	0	119.37
17936	20	180	0	51.782	0	22.86	24.56	0	99.202
17936	20	240	0	14.889	0	10.65	12.8	0	38.339
17936	20	360	0	0	0	0	0	0	0
17936	20	480	0	0	0	0	0	0	0
17936	20	720	0	0	0	0	0	0	0
17936	20	1440	0	0	0	0	0	0	0
17936	20	2160	0	0	0	0	0	0	0
17936	30	0	0	0	0	0	0	0	0
17936	30	30	0	83.55	0	92.08	83.51	0	259.14
17936	30	60	0	107.7	0	103.52	113.77	0	324.99
17936	30	90	0	77.42	0	37.12	51.45	0	165.99
17936	30	120	0	177.02	0	106.8	76.02	0	359.84
17936	30	150	0	100.75	0	29.13	101.74	0	231.62
17936	30	180	0	91.983	0	33.36	97.864	0	223.207
17936	30	240	0	56.414	0	4.7	52.229	0	113.343
17936	30	360	0	0	0	0	0	0	0
17936	30	480	0	0	0	0	0	0	0
17936	30	720	0	0	0	0	0	0	0
17936	30	1440	0	0	0	0	0	0	0
17936	30	2160	0	0	0	0	0	0	0
17918	0	0	0	0	0	0	0	0	0
17918	0	30	0	0	0	0	0	0	0
17918	0	60	0	0	0	0	0	0	0
17918	0	90	0	0	0	0	0	0	0
17918	0	120	0	0	0	0	0	0	0
17918	0	150	0	0	0	0	0	0	0
17918	0	180	0	0	0	0	0	0	0
17918	0	240	0	0	0	0	0	0	0
17918	0	360	0	0	0	0	0	0	0
17918	0	480	0	0	0	0	0	0	0
17918	0	720	0	0	0	0	0	0	0
17918	0	1440	0	0	0	0	0	0	0
17918	0	2160	0	0	0	0	0	0	0
17918	10	0	0	0	0	0	0	0	0
17918	10	30	0	0	0	0	0	0	0
17918	10	60	0	9.76	0	16.29	9.23	0	35.28
17918	10	90	0	45.99	0	18.48	33.22	0	97.69
17918	10	120	0	30.66	0	8.61	20.04	0	59.31
17918	10	150	0	14.39	0	7.6	11.05	0	33.04
17918	10	180	0	0	0	0	0	0	0
17918	10	240	0	0	0	0	0	0	0
17918	10	360	0	0	0	0	0	0	0
17918	10	480	0	0	0	0	0	0	0
17918	10	720	0	0	0	0	0	0	0
17918	10	1440	0	0	0	0	0	0	0
17918	10	2160	0	0	0	0	0	0	0
17918	20	0	0	0	0	0	0	0	0
17918	20	30	0	18.53	0	0	16.16	0	34.69
17918	20	60	0	93.64	0	72.19	73.95	0	239.78
17918	20	90	0	90.49	0	45.26	63.35	0	199.1
17918	20	120	0	47.15	0	20.36	40.08	0	107.59
17918	20	150	0	16.71	0	4.29	18.62	0	39.62
17918	20	180	0	5.989	0	0	15.772	0	21.761
17918	20	240	0	1.517	0	0	14.091	0	15.608
17918	20	360	0	0	0	0	11.777	0	11.777
17918	20	480	0	0	0	0	8.946	0	8.946
17918	20	720	0	0	0	0	4.9	0	4.9
17918	20	1440	0	0	0	0	1.59	0	1.59
17918	20	2160	0	0	0	0	0	0	0
17918	30	0	0	0	0	0	0	0	0
17918	30	30	0	26.14	0	0	43.05	0	69.19
17918	30	60	0	113.66	0	0	116.87	0	230.53
17918	30	90	0	115.14	0	89.42	129.28	0	333.84
17918	30	120	0	150.38	0	96.16	135.74	0	382.28
17918	30	150	0	97.77	0	36.8	63.86	0	198.43
17918	30	180	0	17.702	0	15.66	51.453	0	84.815
17918	30	240	0	0	0	0	0	0	0
17918	30	360	0	0	0	0	0	0	0
17918	30	480	0	0	0	0	0	0	0
17918	30	720	0	0	0	0	0	0	0
17918	30	1440	0	0	0	0	0	0	0
17918	30	2160	0	0	0	0	0	0	0
